# Supplementary material for: Towards Eradication of PPR: Disease Status, Economic Cost and Perception of Veterinarians in Karnataka, India
Source: Animals (Basel). 2023 Feb 21;13(5):778. doi: 10.3390/ani13050778 (PMC10000058; doi:10.3390/ani13050778)
Supplement: Supplementary file 1 [file animals-13-00778-s001.zip]

Archive with 1 entries (1 files):
- animals-2162877-supplementary.pdf
